# Supplementary material for: TRPC channels blockade abolishes endotoxemic cardiac dysfunction by hampering intracellular inflammation and Ca2+ leakage
Source: Nat Commun. 2022 Dec 2;13:7455. doi: 10.1038/s41467-022-35242-0 (PMC9718841; doi:10.1038/s41467-022-35242-0)
Supplement: Supplementary file 3 — Source Data [file 41467_2022_35242_MOESM3_ESM.xlsx]

## Sheet: Fig.1
			Fig. 1a																	Fig. 1b
																				Group		Time(h)	Status (1, death; 0, alive)
																				WT+Vehicle	1	96	0
																					2	96	0
																					3	96	0
																					4	96	0
																					5	96	0
																					6	96	0
																					7	96	0
																					8	96	0
																					9	96	0
																					10	96	0
																				WT+LPS	1	12	1
																					2	16	1
																					3	16	1
																					4	20	1
																					5	24	1
																					6	28	1
																					7	28	1
																					8	32	1
																					9	32	1
																					10	44	1
																				Trpc1-/-+LPS	1	28	1
																					2	40	1
																					3	56	1
																					4	96	0
																					5	96	0
																					6	96	0
																					7	96	0
																					8	96	0
																					9	96	0
																					10	96	0
																				Trpc6-/-+LPS	1	24	1
																					2	36	1
																					3	48	1
																					4	60	1
																					5	96	0
																					6	96	0
																					7	96	0
																					8	96	0
																					9	96	0
																					10	96	0
			Fig. 1c
					WT+LPS										Trpc1-/-+LPS										TRPC6-/-+LPS
			MAP	time(h)	1	2	3	4	5	6	7	8	ave	se	1	2	3	4	5	6	7	8	ave	se	1	2	3	4	5	6	7	8	ave	se
				0	100.3	93.3	116.7	84.5	105.7	90.3	113.3	89	99.1375	4.18893	98.2	99.7	95.8	108.7	79.6	93.4	122.9	126.1	103.05	5.48957	106.3	110.7	131.9	97.6	102.4	117.8	84.3	85.8	104.6	5.6363
				1	135.7	127.4	107.8	146.9	133.6	98.6	82.4	100.3	116.588	7.93423	103.4	119.7	105.5	113.5	96.6	101.2	137.9	129.3	113.388	5.15171	101.8	126.2	138.8	95.2	107.1	123.7	95.4	88.9	109.638	6.31266
				2	126.9	108.7	87.6	129.6	93.4	105.6	78.5	84.3	101.825	6.79579	94.4	122	137.7	95.8	101.3	97.3	87.6	98.6	104.338	5.92886	102.2	108.9	96.5	102.8	91.3	93.5	109.8	127.4	104.05	4.09193
				3	94.3	86.2	85.2	108.4	93.7	97.9	72.7	76.5	89.3625	4.11643	67.2	98.5	109.5	87.3	104.2	102.5	83.1	88.2	92.5625	4.88408	78.2	114.4	94.7	92.7	85.3	82.5	100.3	119.5	95.95	5.23627
				4	92.9	82.7	69.3	101.6	76.5	85.1	65.2	83.6	82.1125	4.20312	96.9	123.9	108.4	81.6	92.9	92.6	70.9	90.4	94.7	5.68419	79.3	102.2	89.2	99.6	86.8	89.3	90.4	99.1	91.9875	2.73283
				5	87.6	80.1	71.8	87.3	79.4	92.5	58.3	76.3	79.1625	3.81229	90.3	112.3	104.6	75.9	93.4	91.3	68.6	89.7	90.7625	4.95696	87.7	95.3	87.3	98.3	75.9	71.2	82.6	96.7	86.875	3.49319
				6	68.4	69.3	54.2	72.1	73.7	79.6	59.3	73.4	68.75	2.91701	92.5	98.2	94.3	68	92.6	81.9	70.2	94.2	86.4875	4.13895	72.1	89.1	74.5	91.8	81.7	66.5	90.5	84.1	81.2875	3.31029
				24	58.4	64.3	56.5	63.8					60.75	1.94701	98.3	67.2	64.3	115.2	99.2	77.5	90.4	99.1	88.9	6.26561	74.3	95.7	81.8	90.7	82.9	76.8	92.8	89.2	85.525	2.73742
				48											87.2	86.2	90.7	92.4	89.1	87.5	109.2	101.2	92.9375	2.86805	78.4	101.3	85.3	90.5	85.4	83.1	95.1	87.8	88.3625	2.54516
				72											91.5	92.6	92.4	95.2	85.4	97.5	102.4	99.1	94.5125	1.85592	85.1	106.2	89.3	95.5	88.4	87.1	91.1	91.8	91.8125	2.33884
			HR	time(h)	1	2	3	4	5	6	7	8	ave	se	1	2	3	4	5	6	7	8	ave	se	1	2	3	4	5	6	7	8	ave	se
				0	448.5	445.7	573.4	552.3	608.3	462.9	624.3	452.7	521.013	27.053	558.5	513.9	590.6	505.7	473.2	557.6	474.3	604.8	534.825	17.8454	487.2	626.8	547.6	497.3	572.9	483.1	475.6	502.5	524.125	18.9269
				1	538.2	522.8	669.1	592.9	683.7	588.3	684.5	491.7	596.4	26.8967	578.2	564.6	583.8	582.9	560.8	630.3	497.4	653.7	581.462	16.5828	489	655.3	556.9	509.5	618.7	532.5	481	527.6	546.312	21.826
				2	603.1	597.1	712.3	664.5	683.6	595.9	677.5	567.6	637.7	18.6514	625.4	543.2	642.4	528.5	583.1	679.3	506.8	674.2	597.862	23.7212	534.9	618.6	542.3	507.4	636.8	491	435.8	487.5	531.788	23.9485
				3	480.8	548.2	645.4	613.7	642.9	543.7	653.8	566.9	586.925	21.8653	463.8	532.9	580.4	509.7	511	582.8	524.2	617.4	540.275	17.5864	476	534.5	526.7	547.3	598.9	516	437.2	492.6	516.15	17.2511
				4	408.2	491.9	509.5	481.8	528.7	422.8	592.7	466.4	487.75	20.7965	552.3	481.8	617.6	497.3	489.6	595.8	475.1	579	536.062	20.1097	456.9	524.8	515.6	647.3	585.5	538.5	463.6	475.7	525.987	23.0366
				5	347.2	422.3	436.9	434.7	405.6	377.5	513.4	357.8	411.925	18.8468	496.1	437.7	564.9	485.8	452.1	437.9	483.2	524.8	485.312	15.6025	429.3	541.8	511.4	496.5	562.1	459.6	378.3	450.6	478.7	21.5466
				6	366.4	357.2	419.5	387.3	398.6	377.7	512.6	395.3	401.825	17.2564	383.7	459.6	498.5	458.1	420	487.6	388.5	506.9	450.363	17.0285	371.3	539.3	506.3	475.9	503.8	472	363.9	467.4	462.488	22.3029
				24	316.4	307.2	359.5	317.3					325.1	11.6915	452.3	364.3	549.5	445.3	482.9	471.2	430.2	560.3	469.5	22.4881	467.5	490.7	527.5	367.5	567.3	465.5	435.4	475.4	474.6	21.0407
				48											492.1	434.1	559.3	485.4	492.1	511.9	456.4	577.6	501.113	17.0355	456.4	514.3	517.8	437.5	563.6	475.1	455.9	481.3	487.738	14.6903
				72											513.4	474.8	601.3	504.8	522.6	531.9	446.3	567.2	520.288	17.2868	475.4	554.3	541.1	467.2	581.5	479.6	483.1	501.7	510.488	15.1101
			Fig. 1d
					Vehicle								LPS
			EF		1	2	3	4	5	6	ave	se	1	2	3	4	5	6	ave	se
				WT	82.6357	70.3704	80.3678	68.6936	82.9919	74.8068	76.6444	2.55607	32.8096	32.6137	34.9038	33.0078	39.2228	30.936	33.9156	1.17987
				Trpc1-/-	70.3704	77.497	62.751	67.0459	70.8842	70.9438	69.9154	1.9937	44.5029	45.9785	42.8653	52.9492	50.2816	46.0739	47.1086	1.5419
				Trpc6-/-	63.9262	63.8295	64.3994	60.072	63.5568	62.5303	63.0524	0.64786	50.3207	49.5797	52.1461	42.1296	45.6478	52.5448	48.7281	1.65872
			Fig. 1f
					Vehicle								LPS
					1	2	3	4	5	6	ave	se	1	2	3	4	5	6	ave	se
			CTNI (ng/mL)	WT	0.06356	0.05722	0.06879	0.07123	0.07883	0.06726	0.06782	0.00297	0.7314	0.7281	0.7252	0.7546	0.6578	0.7819	0.72983	0.01687
				Trpc1-/-	0.05523	0.1046	0.06312	0.04627	0.05695	0.08953	0.06928	0.00926	0.5018	0.527	0.621	0.5392	0.5162	0.4662	0.52857	0.02115
				Trpc6-/-	0.06943	0.08826	0.1121	0.06445	0.04615	0.08334	0.07729	0.00925	0.5844	0.5576	0.6557	0.5591	0.5614	0.4681	0.56438	0.02456
			CTNT (ng/mL)	WT	0.02446	0.01818	0.03326	0.03271	0.02915	0.02183	0.0266	0.00249	0.3203	0.3475	0.33	0.275	0.415	0.2855	0.32888	0.02051
				Trpc1-/-	0.06616	0.03337	0.02772	0.03515	0.06226	0.04915	0.04564	0.00656	0.2075	0.19	0.18	0.1825	0.1575	0.2602	0.19628	0.01439
				Trpc6-/-	0.04617	0.07337	0.02283	0.04151	0.02524	0.04735	0.04274	0.00747	0.1625	0.1175	0.2125	0.195	0.2225	0.2345	0.19075	0.01787
			CK-MB (ng/mL)	WT	1.0532	1.2794	0.8751	1.0363	1.0422	0.9983	1.04742	0.05357	5.5352	6.2125	5.6655	5.7204	5.6925	5.3175	5.69042	0.120736
				Trpc1-/-	0.9331	1.0255	0.8744	1.6756	1.3267	0.8767	1.11867	0.13099	3.8153	4.1825	3.83	3.9325	4.2807	4.1656	4.03417	0.0815697
				Trpc6-/-	1.278	1.0562	0.7392	1.4683	0.8241	1.6933	1.17652	0.15192	4.264	4.3375	4.5952	3.995	4.1554	3.9375	4.21333	0.0983905
			Fig. 1g
			Neonatal mice cardiomyocytes													Adult mice cardiomyocytes
			Group	WT+LPS	Trpc1-/-+LPS	WT+LMWH	WT+Rya.	Trpc1-/-+Rya.	Trpc1-/-+Rya.+LMWH	WT+Tet.	Trpc1-/-+Tet.	Trpc1-/-+Tet.+LMWH				Group	WT+LPS	Trpc1-/-+LPS	WT+LMWH	WT+Rya.	Trpc1-/-+Rya.	Trpc1-/-+Rya.+LMWH	WT+Tet.	Trpc1-/-+Tet.	Trpc1-/-+Tet.+LMWH
			ΔRatio F/F0 (peak-basal)	0.02	0.083	0	0.042	0.012	0	0.063	0	0				ΔRatio F/F0 (peak-basal)	0.255	0.071	0	0.052	0.013	0	0.023	0.012	0
				0.178	0.078	0	0.041	0.033	0	0.072	0	0					0.221	0.122	0	0.043	0	0	0.032	0.032	0
				0.232	0.102	0	0.048	0.01	0	0.061	0.013	0					0.207	0.073	0	0.028	0.022	0	0.038	0.01	0
				0.252	0.107	0	0.051	0	0	0.047	0	0					0.226	0.128	0	0.061	0.012	0	0.052	0	0
				0.163	0.098	0	0.05	0.029	0	0.042	0	0					0.14	0.109	0	0.018	0.032	0	0.053	0	0
				0.218	0.132	0	0.06	0.012	0	0.048	0	0					0.191	0.132	0	0.042	0.01	0	0.041	0.01	0
				0.172	0.093	0	0.032	0.013	0	0.052	0.024	0					0.202	0.103	0	0.053	0.01	0	0.05	0	0
				0.253	0.094	0	0.047	0.01	0	0.033	0	0					0.241	0.1	0	0.023	0.028	0	0.03	0.028	0
				0.216	0.068	0	0.037	0.023	0	0.021	0.022	0					0.202	0.093	0	0.073	0.023	0	0.052	0	0
				0.201	0.102	0	0.032	0.014	0	0.047	0.014	0					0.178	0.121	0	0.034	0.018	0	0.048	0.01	0
				0.194	0.092	0	0.051	0.018	0	0.027	0	0					0.171	0.118	0	0.061	0.013	0	0.032	0.022	0
				0.168	0.068	0	0.028	0.01	0	0.021	0.023	0					0.202	0.132	0	0.051	0.01	0	0.038	0.01	0
				0.203	0.082	0	0.048	0.022	0	0.038	0	0					0.212	0.107	0	0.062	0.019	0	0.04	0.023	0
				0.231	0.078	0	0.021	0.01	0	0.031	0	0					0.19	0.11	0	0.032	0.02	0	0.057	0.01	0
				0.198	0.092	0	0.062	0.011	0	0.033	0.012	0					0.201	0.072	0	0.071	0.012	0	0.05	0.034	0
				0.222	0.121	0	0.067	0.013	0	0.043	0.018	0					0.22	0.101	0	0.073	0.01	0	0.062	0.033	0
								0.034		0.048	0.013	0					0.158				0		0.057	0.018	0
										0.021	0.024										0
										0.044
			ave	0.19506	0.09313	0	0.04481	0.01612	0	0.04168	0.00906	0				ave	0.201	0.10575	0	0.04856	0.014	0	0.04441	0.01482	0
			se	0.01358	0.00438	0	0.00317	0.00223	0	0.00332	0.00235	0				se	0.00699	0.00508	0	0.00447	0.00214	0	0.0027	0.00291	0
			Neonatal mice cardiomyocytes													Adult mice cardiomyocytes
			Group	WT+LPS	Trpc6-/-+LPS	WT+LMWH	WT+Rya.	Trpc6-/-+Rya.	Trpc6-/-+Rya.+LMWH	WT+Tet.	Trpc6-/-+Tet.	Trpc6-/-+Tet.+LMWH				Group	WT+LPS	Trpc6-/-+LPS	WT+LMWH	WT+Rya.	Trpc6-/-+Rya.	Trpc6-/-+Rya.+LMWH	WT+Tet.	Trpc6-/-+Tet.	Trpc6-/-+Tet.+LMWH
			ΔRatio F/F0 (peak-basal)	0.232	0.112	0	0.042	0.036	0	0.083	0.023	0				ΔRatio F/F0 (peak-basal)	0.258	0.133	0	0.066	0.02	0	0.065	0.021	0
				0.151	0.158	0	0.052	0.012	0	0.078	0.011	0					0.222	0.13	0	0.063	0.013	0	0.061	0.031	0
				0.178	0.161	0	0.028	0.021	0	0.052	0.033	0					0.203	0.127	0	0.041	0.023	0	0.032	0.018	0
				0.22	0.111	0	0.058	0.042	0	0.078	0.032	0					0.164	0.111	0	0.05	0.038	0	0.053	0.01	0
				0.188	0.121	0	0.052	0.013	0	0.053	0.01	0					0.21	0.104	0	0.065	0.03	0	0.05	0.01	0
				0.19	0.122	0	0.053	0.022	0	0.033	0.032	0					0.182	0.183	0	0.03	0.033	0	0.043	0.027	0
				0.206	0.172	0	0.054	0.033	0	0.054	0.011	0					0.248	0.153	0	0.036	0.02	0	0.037	0.017	0
				0.197	0.15	0	0.047	0.024	0	0.044	0.01	0					0.197	0.157	0	0.051	0.022	0	0.053	0.01	0
				0.243	0.153	0	0.067	0.012	0	0.055	0.012	0					0.236	0.178	0	0.067	0.023	0	0.057	0.024	0
				0.218	0.18	0	0.049	0.033	0	0.052	0.041	0					0.182	0.166	0	0.072	0.033	0	0.048	0.01	0
				0.252	0.131	0	0.041	0.01	0	0.045	0.027	0					0.164	0.183	0	0.062	0.051	0	0.056	0.026	0
				0.214	0.167	0	0.053	0.014	0	0.072	0.037	0					0.212	0.093	0	0.034	0.042	0	0.04	0.02	0
				0.188	0.152	0	0.083	0.031	0	0.053	0.023	0					0.22	0.102	0	0.05	0.032	0	0.052	0.043	0
				0.171	0.142	0	0.052	0.023	0	0.05	0.028	0					0.204	0.133	0	0.047	0.042	0	0.051	0.04	0
				0.202	0.17	0	0.087	0.027	0	0.033	0.01	0					0.193	0.163	0	0.04	0.022	0	0.04	0.023	0
				0.219	0.183	0	0.078	0.017	0	0.042	0.027	0					0.186	0.159	0	0.044	0.012	0	0.058	0.01	0
							0.052			0.033		0					0.19	0.11			0.01				0
			ave	0.20431	0.14906	0	0.05576	0.02313	0	0.05353	0.02294	0				ave	0.20418	0.14029	0	0.05112	0.02741	0	0.04975	0.02125	0
			se	0.00668	0.0059	0	0.0037	0.00245	0	0.00383	0.0027	0				se	0.00648	0.00723	0	0.00331	0.00281	0	0.00229	0.00262	0

## Sheet: Fig.2
		Fig. 2f
				Vehicle								LPS
				1	2	3	4	5	6	ave	se	1	2	3	4	5	6	ave	se
		TNF-α (ng/mL)	WT	0.06423	0.05746	0.06723	0.0625	0.05991	0.0761	0.06227	0.00169	2.08962	2.16423	1.73269	2.15845	2.15038	2.38474	2.11335	0.08662
			Trpc1-/-	0.07808	0.05831	0.04154	0.06017	0.05841	0.06401	0.0593	0.00579	1.18354	1.22177	1.49185	1.16171	1.20413	0.94655	1.20159	0.07109
			Trpc6-/-	0.06523	0.05846	0.06108	0.04723	0.05503	0.06519	0.05741	0.00304	1.28269	1.32731	1.49646	1.10565	1.29181	1.34584	1.30829	0.05137
		IFN-β (ng/mL)	WT	0.03808	0.05751	0.04713	0.0398	0.04389	0.05209	0.04528	0.00344	1.28275	1.31954	1.26168	0.97914	1.2816	1.43406	1.2598	0.06157
			Trpc1-/-	0.04869	0.02726	0.03505	0.05209	0.04717	0.04102	0.04205	0.00468	0.60561	0.69644	0.70117	0.77848	0.71902	0.68582	0.69776	0.02281
			Trpc6-/-	0.02094	0.04144	0.03689	0.0318	0.03887	0.04215	0.03399	0.00363	0.75112	0.67011	0.74332	0.84717	0.74919	0.74722	0.75136	0.023
		IL-6 (ng/mL)	WT	0.05278	0.06328	0.06437	0.05356	0.04396	0.04175	0.05559	0.00376	7.1422	7.2114	8.2255	5.8142	7.1456	7.0433	7.09703	0.31302
			Trpc1-/-	0.07214	0.06385	0.07294	0.06246	0.04365	0.07254	0.06301	0.00528	4.5515	4.6542	4.6263	3.8516	4.7466	5.1132	4.59057	0.16837
			Trpc6-/-	0.06067	0.04254	0.05326	0.06178	0.05385	0.05354	0.05442	0.00344	3.5542	4.0253	3.7733	3.4422	3.5513	2.8154	3.52695	0.16572
		IL-1β (pg/mL)	WT	9.2134	19.8223	14.7465	7.3245	21.5864	10.3426	14.5386	2.81099	376.235	379.147	458.332	349.314	352.236	357.744	378.834	16.6837
			Trpc1-/-	16.3243	24.5554	15.4537	19.2406	14.913	17.1643	18.0974	1.77885	255.215	262.123	259.027	247.313	335.513	226.613	264.301	15.1606
			Trpc6-/-	12.437	34.7274	25.6145	20.9157	18.4534	26.3366	22.4296	3.7372	319.122	303.234	282.764	323.885	278.173	271.704	296.48	9.03049
		Fig. 2g
		Group	Mean density ( IOD/area)
			1	2	3	4	5	6	7	8	9	10	11	12	ave	se
		WT+Vehicle	0.0429968	0.0544834	0.0319419	0.0602433	0.0536147	0.0796748	0.0440761	0.0298441	0.0312646	0.0297014	0.0392715	0.0224497	0.0432969	0.0047139
		WT+LPS	0.073797	0.0818441	0.0791682	0.0627388	0.10266	0.0705707	0.0898574	0.0649418	0.0657925	0.0685353	0.0609911	0.0475011	0.0723665	0.0041909
		Trpc1-/-+Vehicle	0.0306281	0.0664031	0.0501392	0.0438372	0.048836	0.027407	0.0276037	0.0213247	0.0257878	0.0257878	0.0205347	0.0387047	0.0355828	0.004075
		Trpc1-/-+LPS	0.0810598	0.0326529	0.031366	0.0497302	0.0526606	0.042367	0.0440588	0.03498	0.0587192	0.0511037	0.0431215	0.0579445	0.0483137	0.0039817
		Trpc6-/-+Vehicle	0.0483619	0.0202882	0.0292155	0.0459824	0.0433717	0.0309856	0.0298131	0.0469098	0.0213801	0.0326214	0.020279	0.0364473	0.0338047	0.0030111
		Trpc6-/-+LPS	0.0459005	0.0770674	0.0542893	0.0671179	0.049811	0.0550509	0.051392	0.0633149	0.0922646	0.0423533	0.0165563	0.0286167	0.0536446	0.00586

## Sheet: Fig.3
	Fig. 3a
	Fig. 3b
	Fig. 3c
												Fig. 3e
												Fold		Vehicle					LPS
														1	2	3	ave	se	1	2	3	ave	se
												Calm2	WT	0.971339	1.0046	1.02406	1	0.01539	0.726703	0.752278	0.692916	0.72397	0.01719
													Trpc1-/-	1.59877	1.53408	1.6278	1.58688	0.0277	0.92068	0.883606	0.942839	0.91571	0.01728
													Trpc6-/-	1.31544	1.39949	1.45122	1.38872	0.03956	0.851644	0.840611	0.950723	0.88099	0.03501
	Fig. 3f							Fig. 3g										Fig. 3h
								Group	Calcineurin activity (nmol/ug protein)						ave	se
								WT+Vehicle	0.031	0.014	0.022	0.006	0.03	0.015	0.0196667	0.00401
								WT+LPS	0.067	0.038	0.055	0.021	0.034	0.046	0.0435	0.00663
								Trpc1-/-+Vehicle	0.039	0.027	0.04	0.012	0.042	0.026	0.031	0.00472
								Trpc1-/-+LPS	0.047	0.007	0.028	0.035	0.011	0.017	0.0241667	0.00625
								Trpc6-/-+Vehicle	0.034	0.012	0.025	0.018	0.041	0.009	0.0231667	0.00513
								Trpc6-/-+LPS	0.011	0.039	0.026	0.015	0.032	0.022	0.0241667	0.00427

## Sheet: Fig.4
	Fig.4a
	Fig.4b

## Sheet: Fig.5
	Fig. 5a
	Fig. 5b
	Fig. 5c
	Fig. 5d
	Fig. 5e
	Fig. 5f
			LPS								LPS+W-7
			1	2	3	4	5	6	ave	se	1	2	3	4	5	6	ave	se
	TNF-α (pg/mL)	WT	98.2123	121.832	82.8714	109.492	130.853	107.262	108.421	6.93438	111.811	135.212	140.322	96.5314	106.062	114.962	117.484	6.93756
		Trpc1-/-	56.7424	58.2312	68.9624	74.3245	105.243	88.3223	75.3044	7.62242	89.0223	116.626	116.263	109.112	97.1915	122.042	108.376	5.21933
		Trpc6-/-	64.4914	78.5935	110.242	81.5215	102.794	49.3435	81.1643	9.32851	106.494	123.173	104.113	107.683	112.742	122.872	112.846	3.41789
	IFN-β (pg/mL)	WT	76.3514	90.0525	84.5143	77.1436	87.4436	85.9645	83.5783	2.28808	81.0653	84.3214	90.5124	81.4815	82.5732	87.0103	84.494	1.49559
		Trpc1-/-	56.8625	55.1436	58.2835	55.2123	54.6526	56.3215	56.0793	0.55357	75.1426	79.1434	70.2925	75.9203	77.6407	72.1914	75.0551	1.35448
		Trpc6-/-	61.1423	52.5726	57.1437	56.3135	61.6826	53.2043	57.0098	1.56616	77.7135	84.2904	76.2924	79.3735	75.9423	77.5415	78.5256	1.25486
	Fig. 5g
			LPS								LPS+W-7
			1	2	3	4	5	6	ave	se	1	2	3	4	5	6	ave	se
	TNF-α (pg/mL)	WT	1442.71	1181.92	1140.2	1053.3	1068.1	935.425	1136.94	70.2072	1323.51	1392.62	1208.46	1417.91	1347.7	1238.23	1321.41	34.0367
		Trpc1-/-	679.102	645.814	652.701	757.608	561.401	563.808	643.406	30.2596	962.914	893.402	869.023	948.112	885.914	779.612	889.83	26.6752
		Trpc6-/-	787.302	691.702	716.202	665.204	770.902	653.201	714.086	22.5023	965.525	1076.34	958.915	841.231	888.514	810.7	923.541	39.6187
	IFN-β (pg/mL)	WT	148.572	150.861	152.571	152.025	151.961	150.01	151	0.61477	195.711	193.712	223.141	204.152	188.352	190.195	199.211	5.28756
		Trpc1-/-	97.7102	82.5721	88.5723	99.9851	86.1402	84.3514	89.8885	2.96137	120.572	118.573	100.144	117.235	116.231	138.593	118.558	5.00556
		Trpc6-/-	98.5725	83.4323	104.861	100.861	87.8752	99.8615	95.9107	3.40388	135.433	128.573	112.293	129.772	118.734	127.145	125.325	3.41124
	Fig. 5h
			LPS								LPS+W-7
			1	2	3	4	5	6	ave	se	1	2	3	4	5	6	ave	se
	TNF-α (pg/mL)	WT	1575.69	1381.08	1356.46	1626.46	1654.46	1314.15	1484.72	61.499	1700.31	1680.23	1830.46	1710.23	1620.54	1550.77	1682.09	38.3732
		Trpc1-/-	714.154	773.385	671.846	864.923	654.923	689.538	728.128	32.131	950.308	898.769	826.462	1091	913.769	1024.92	950.872	38.5958
		Trpc6-/-	980.308	735.692	848.769	915.692	814.692	872.615	861.295	34.3298	1148.72	1067.77	981.077	1116.46	950.846	1151.15	1069.34	35.1422
	IFN-β (pg/mL)	WT	210.643	177.563	169.186	187.235	201.425	185.385	188.573	6.22158	223.884	239.083	214.682	225.883	208.682	241.282	225.583	5.27942
		Trpc1-/-	103.283	106.686	92.8854	101.282	86.8825	83.2814	95.7169	3.8698	121.685	115.082	130.348	128.285	144.884	109.083	124.895	5.15568
		Trpc6-/-	116.615	131.086	112.413	127.343	95.5643	100.433	113.909	5.7828	135.083	154.082	166.083	131.683	153.885	137.286	146.351	5.56824

## Sheet: Fig.6
Fig. 6a												Fig. 6d

## Sheet: Fig.7
	Fig. 7a										Fig. 7b
	Fig. 7c										Fig. 7d
											IP3R1:CaM PLA
		TRPC1:IP3R1 PLA		TRPC6:IP3R1 PLA							Group	WT		TRPC1-/-		TRPC6-/-
	Group	Control	LPS	Control	LPS							Control	LPS	Control	LPS	Control	LPS
	Ligation reactions per nucleus (fold)	0.981054	4.18662	0.820393	4.5691						Ligation reactions per nucleus (fold)	1.17384	1.07675	13.1926	10.582	12.1762	10.5363
		1.07951	4.85863	0.840433	3.25234							1.08975	1.12069	15.5161	11.5422	10.5701	9.78221
		1.03207	4.61971	0.743064	3.18192							0.806452	0.921659	12.7285	9.91657	10.0218	9.18673
		0.9541	4.14137	0.811942	3.976							0.845445	1.12903	12.1806	8.96619	13.2049	8.82258
		0.927778	4.86745	0.972222	3.35519							1.20095	0.909091	13.2771	10.1878	11.134	9.32344
		1.02826	5.79417	0.62863	4.14827							0.88573	1.14008	12.9228	14.0891	12.0503	8.7404
	ave	1.00046	4.74466	0.80278	3.74714						ave	1.00036	1.04955	13.303	10.8807	11.5262	9.39861
	se	0.02297	0.24634	0.04634	0.23143						se	0.07143	0.04336	0.47064	0.72791	0.47771	0.27429
	Fig. 7f
	Adult mice cardiomyocytes										Bone marrow-derived macrophages
	Group	WT	WT+W7	Trpc1-/-	Trpc1-/-+W-7	Trpc6-/-	Trpc6-/-+W-7				Group	WT	WT+W7	Trpc1-/-	Trpc1-/-+W-7	Trpc6-/-	Trpc6-/-+W-7
	ΔRatio F/F0 (peak-basal)	0.212	0.222	0.121	0.152	0.142	0.173				ΔRatio F/F0 (peak-basal)	0.224	0.22	0.126	0.118	0.137	0.173
		0.201	0.213	0.123	0.161	0.133	0.182					0.222	0.198	0.103	0.168	0.131	0.165
		0.208	0.191	0.122	0.152	0.132	0.171					0.15	0.181	0.091	0.124	0.144	0.158
		0.212	0.213	0.124	0.158	0.131	0.178					0.21	0.263	0.126	0.15	0.145	0.175
		0.211	0.191	0.117	0.158	0.132	0.173					0.24	0.203	0.098	0.132	0.136	0.171
		0.182	0.214	0.118	0.151	0.127	0.174					0.168	0.196	0.091	0.151	0.143	0.158
		0.163	0.203	0.122	0.159	0.128	0.162					0.183	0.167	0.115	0.157	0.144	0.155
		0.187	0.252	0.11	0.161	0.141	0.163					0.225	0.228	0.147	0.153	0.169	0.128
		0.189	0.197	0.121	0.161	0.138	0.173					0.229	0.218	0.096	0.135	0.104	0.157
		0.191	0.222	0.128	0.142	0.151	0.168					0.192	0.197	0.14	0.139	0.148	0.203
		0.172	0.207	0.121	0.143	0.127	0.169					0.217	0.207	0.141	0.153	0.111	0.187
		0.189	0.201	0.11	0.154	0.142	0.161					0.165	0.2424	0.125	0.085	0.121	0.162
		0.171	0.197	0.122	0.151	0.12	0.17					0.162	0.209	0.12	0.186	0.17	0.157
		0.223	0.192	0.112	0.152	0.121	0.173					0.185	0.188	0.136	0.166	0.155	0.164
		0.241	0.202	0.137	0.151	0.122	0.172					0.202	0.192	0.141	0.141	0.157	0.163
		0.191	0.248	0.132	0.152	0.133	0.172					0.178	0.214	0.142	0.129	0.083	0.133
			0.206	0.131	0.153	0.174	0.164					0.206	0.19	0.13	0.139	0.141	0.158
				0.148	0.141	0.162	0.151					0.204	0.196	0.135	0.17	0.142	0.158
							0.143					0.197		0.13	0.157	0.14
	ave	0.19644	0.21006	0.12328	0.15289	0.13644	0.168							0.13	0.16	0.14
	se	0.00515	0.00434	0.00223	0.00147	0.00334	0.00211									0.14
											ave	0.19784	0.20608	0.12315	0.14565	0.13814	0.1625
											se	0.00586	0.00535	0.00405	0.00496	0.00441	0.00398

## Sheet: Fig.8
	Fig. 8c
	TNF-α (pg/mL)										IFN-β (pg/mL)
		Vehicle	LPS	SKF	LA	Pyr	BI					Vehicle	LPS	SKF	LA	Pyr	BI
	WT	17.2308	101.846	15.2308	28.2308	19.2308	27.2308				WT	15.2134	98.6153	11.2234	9.31234	14.2345	8.8262
		25.6923	118.769	25.6923	24.6923	15.6923	26.6923					16.2225	81.4234	13.2634	8.53342	9.9226	13.2225
		19.5385	104.154	24.5385	13.5385	17.5385	23.5385					11.8132	90.3336	19.8123	15.6132	9.7374	14.7162
		18.7692	110.308	13.7692	14.7692	18.7692	13.7692					13.4336	95.8443	12.426	17.3552	8.91243	13.3367
		24.1538	98	29.1538	26.1538	29.1538	13.1539					20.6454	101.248	12.6174	11.2534	14.8353	11.8484
		21.8462	93.3846	22.8462	24.8462	29.8462	27.8462					17.4436	88.6145	17.4265	13.4616	19.2223	18.3235
	ave	21.2051	104.41	21.8718	22.0385	21.7051	22.0385				ave	15.7953	92.6798	14.4615	12.5882	12.8108	13.3789
	se	1.3385	3.698	2.48623	2.55146	2.51672	2.78037				se	1.26749	2.98545	1.37704	1.43285	1.63521	1.28236
	10 μM			81.0769	99.9077	99.78	105.538				10 μM			81.0769	99.2523	98.4652	91.415
				97.9231	101.215	103.82	101.5							94.9231	82.6243	85.3815	93.8243
				91.0769	112.831	95.14	98.8077							91.0769	91.6253	90.7725	90.3225
				93.3846	95.9846	93.22	90.1538							93.3846	83.0626	88.4636	87.4234
				85.6923	103.264	98.22	104.192							85.6923	90.7423	95.3847	93.2326
				93.3846	106.061	92.62	102.846							93.3846	86.2415	80.7753	85.4243
	ave			90.4231	103.211	97.1333	100.506				ave			89.9231	88.9247	89.8738	90.2737
	se			2.47622	2.36491	1.75646	2.27619				se			2.20945	2.57239	2.64539	1.34546
	20 μM			68.92	85.9846	93.4	95.0215				20 μM			49.4346	92.6263	80.3124	89.4174
				69.72	87.2923	88.2	85.7801							53.8436	84.7263	88.4241	83.8845
				74.12	91.2154	95.4	88.0404							57.3256	81.2023	85.9823	87.2354
				57.92	99.9077	94.8	93.7889							63.4023	89.8532	67.2924	83.4346
				64.72	90.8308	88.4	91.1297							56.9234	95.4235	71.2253	79.2223
				61.12	96.0615	91.6	86.577							61.4253	82.6152	79.9106	71.4235
	ave			66.0867	91.8821	91.9667	90.0563				ave			57.0591	87.7411	78.8578	82.4363
	se			2.44263	2.15464	1.27689	1.5726				se			2.06448	2.34851	3.35415	2.62344
	30 μM			51.02	78.46	68.6	74.9628				30 μM			40.6253	81.4264	73.862	77.3335
				49.64	87.344	75.8	80.9739							37.4364	77.8246	66.8823	72.2634
				55.4	92.8127	68.8	84.9687							35.2264	69.4235	69.5915	69.4523
				52.64	83.1	84.4	86.3931							39.3347	74.6263	68.0925	73.1532
				61.12	90.7392	76.6	79.1792							46.6253	71.8473	79.9323	81.4351
				43.92	79.887	73.4	83.015							37.7435	83.1253	68.4734	75.8132
	ave			52.29	85.3905	74.6	81.5821				ave			39.4986	76.3789	71.139	74.9085
	se			2.35553	2.38803	2.39833	1.69929				se			1.60905	2.19898	2.0136	1.72379
	Fig. 8d
	Adult mice cardiomyocytes
	Group	SKF-0	SKF-0.1 μM	SKF-0.3 μM	SKF-1 μM	SKF-3 μM	SKF-10 μM	SKF-30 μM
	ΔRatio F/F0 (peak-basal)	0.172	0.182	0.172	0.102	0.053	0.035	0.003
		0.182	0.179	0.162	0.104	0.052	0.032	0.002
		0.179	0.176	0.171	0.103	0.054	0.051	0.001
		0.172	0.183	0.153	0.092	0.061	0.02	0.001
		0.169	0.179	0.149	0.084	0.063	0.023	0.002
		0.175	0.173	0.128	0.082	0.062	0.014	0.001
		0.162	0.174	0.144	0.104	0.042	0.021	0.001
		0.21	0.185	0.15	0.082	0.062	0.011	0.002
		0.221	0.19	0.166	0.092	0.053	0.0089	0.001
		0.187	0.176	0.154	0.121	0.072	0.012	0
		0.129	0.189	0.122	0.082	0.026	0.023	0.001
		0.273	0.182	0.144	0.091	0.088	0.011	0
		0.153	0.135	0.129	0.11	0.043	0.018	0.001
		0.202	0.189	0.145	0.084	0.025	0.005	0.001
		0.194	0.13	0.162	0.104	0.071	0.021	0
		0.198	0.143	0.15	0.11	0.082	0.053	0.002
		0.204			0.093	0.091	0.052	0.001
		0.187			0.093	0.032	0.043	0.001
		0.211			0.107		0.042	0.001
					0.085		0.027
					0.09		0.03
					0.107
	ave	0.18842	0.17281	0.15006	0.09645	0.05733	0.02633	0.00116
	se	0.00694	0.00478	0.00371	0.00239	0.00456	0.00324	0.000175439
	Fig. 8e

## Sheet: Fig.9
	Fig. 9a									Fig. 9c									Fig. 9d
	EF									CTNI (ng/mL)									Group		Time(h)	Status (1, death; 0, alive)
	Group	Vehicle	SKF	LPS	LPS+SKF 5 mg/kg	LPS+SKF 10mg/kg	LPS+SKF 20 mg/kg			Group	Vehicle	SKF	LPS	LPS+SKF 5 mg/kg	LPS+SKF 10mg/kg	LPS+SKF 20 mg/kg
	1	75.0394	67.8887	30.6711	42.5189	47.7259	56.1024			1	0.0581	0.0514	0.6582	0.5742	0.6494	0.5525
	2	72.2611	69.8444	33.6168	36.1476	52.5047	54.7587			2	0.08033	0.0632	0.8524	0.7353	0.6263	0.4694			Vehicle	1	96	0
	3	74.5963	63.8295	37.7911	46.6369	50.1128	55.5529			3	0.0542	0.0783	0.7472	0.8728	0.5194	0.6812				2	96	0
	4	76.4791	70.9225	42.4535	41.0023	51.3454	55.3978			4	0.069	0.0622	0.7892	0.7173	0.5742	0.4755				3	96	0
	5	81.8881	73.9629	37.0262	40.537	47.2328	56.5211			5	0.0612	0.0541	0.8144	0.6323	0.5663	0.5144				4	96	0
	6	83.3625	67.129	29.2868	41.3184	52.4166	59.5226			6	0.0752	0.0754	0.7651	0.6912	0.5074	0.5384				5	96	0
	ave	77.2711	68.9295	35.1409	41.3602	50.223	56.3093			ave	0.06634	0.0641	0.77108	0.70385	0.57383	0.53857				6	96	0
	se	1.7915	1.41984	2.0052	1.3804	0.93926	0.68848			se	0.00418	0.00445	0.02718	0.04155	0.02302	0.03156				7	96	0
																				8	96	0
																				9	96	0
																				10	96	0
	Fig. 9b																		SKF	1	96	0
																				2	96	0
	TNF-α (ng/mL)									CTNT (ng/mL)										3	96	0
	Group	Vehicle	SKF	LPS	LPS+SKF 5 mg/kg	LPS+SKF 10mg/kg	LPS+SKF 20 mg/kg			Group	Vehicle	SKF	LPS	LPS+SKF 5 mg/kg	LPS+SKF 10mg/kg	LPS+SKF 20 mg/kg				4	96	0
	1	0.0623	0.05734	1.84432	1.74329	1.19087	1.2276			1	0.0313	0.0115	0.2925	0.2725	0.2375	0.2425				5	96	0
	2	0.0502	0.06262	2.1854	1.85605	1.33376	1.15578			2	0.0652	0.02273	0.3125	0.2553	0.2852	0.2575				6	96	0
	3	0.05638	0.04838	1.75461	1.54513	1.33881	0.95844			3	0.0464	0.05723	0.3834	0.3475	0.2842	0.2125				7	96	0
	4	0.05927	0.0572	1.64013	1.84329	1.65064	1.18125			4	0.0345	0.03832	0.3552	0.30751	0.2242	0.1814				8	96	0
	5	0.05427	0.04698	1.91764	1.77654	1.42773	1.36771			5	0.0592	0.0693	0.2952	0.2824	0.2575	0.195				9	96	0
	6	0.04784	0.06216	1.86144	1.74415	1.38364	1.23809			6	0.013	0.0534	0.3525	0.3075	0.2025	0.1653				10	96	0
	ave	0.05504	0.05578	1.86726	1.75141	1.38758	1.18815			ave	0.0416	0.04208	0.33188	0.29545	0.24852	0.20903			LPS	1	16	1
	se	0.00222	0.00273	0.07496	0.04571	0.06186	0.05482			se	0.00788	0.00899	0.01516	0.0133	0.01358	0.01455				2	16	1
																				3	20	1
																				4	20	1
																				5	20	1
	IFN-β (ng/mL)									CKMB (ng/mL)										6	24	1
	Group	Vehicle	SKF	LPS	LPS+SKF 5 mg/kg	LPS+SKF 10mg/kg	LPS+SKF 20 mg/kg			Group	Vehicle	SKF	LPS	LPS+SKF 5 mg/kg	LPS+SKF 10mg/kg	LPS+SKF 20 mg/kg				7	24	1
	1	0.02865	0.02856	1.35306	1.13784	0.63607	0.59942			1	1.093	1.165	5.135	4.6175	4.1325	3.7725				8	28	1
	2	0.03538	0.03163	1.36192	1.10512	0.77746	0.57453			2	1.879	0.663	5.6625	4.5025	5.0225	5.135				9	28	1
	3	0.03077	0.03535	1.33624	0.91677	0.73762	0.58423			3	0.795	0.832	5.365	5.82	5.04	4.6375				10	48	1
	4	0.02985	0.03652	1.40047	1.18795	0.73786	0.47834			4	0.716	1.245	6.02	4.13	4.22	3.9			LPS+5mg/kg SKF	1	20	1
	5	0.03292	0.02816	1.53881	1.10612	0.75881	0.63588			5	1.042	0.938	5.6925	5.4975	4.38	4.345				2	24	1
	6	0.03646	0.0298	1.20813	1.29347	0.87303	0.57979			6	0.668	1.749	5.7175	4.835	3.9125	3.9825				3	24	1
	ave	0.0323383	0.03167	1.36644	1.12455	0.753475	0.575365			ave	1.03217	1.09867	5.59875	4.90042	4.45125	4.29542				4	28	1
	se	0.00127585	0.00144402	0.0436054	0.0505371	0.0311856	0.0214114			se	0.183462	0.156576	0.125713	0.260662	0.193508	0.212296				5	28	1
																				6	28	1
																				7	32	1
																				8	36	1
																				9	44	1
	Fig. 9e							Fig. 9f					Fig. 9h							10	96	0
																			LPS+10mg/kg SKF	1	20	1
	Group		Time(h)	Status (1, death; 0, alive)				EF					CTNI (ng/mL)							2	24	1
								Group	Sham	CLP	CLP+SKF		Group	Sham	CLP	CLP+SKF				3	28	1
								1	77.5824	40.7296	64.2577		1	0.06716	0.75488	0.54424				4	28	1
	Vehicle	1	96	0				2	76.7864	44.7597	81.8424		2	0.06279	0.68852	0.47882				5	32	1
		2	96	0				3	74.9953	26.0968	79.8556		3	0.05816	0.73518	0.48265				6	40	1
		3	96	0				4	78.6793	24.8684	70.7957		4	0.06111	0.62274	0.46106				7	48	1
		4	96	0				5	80.3795	28.1514	76.4375		5	0.06389	0.74495	0.52481				8	52	1
		5	96	0				6	76.2173	30.2238	75.1103		6	0.05616	0.78704	0.50652				9	96	0
		6	96	0				ave	77.44	32.4716	74.7165		ave	0.061545	0.722218	0.499683				10	96	0
		7	96	0				se	0.776648	3.37319	2.61449		se	0.00162504	0.0237942	0.0127548			LPS+20mg/kg SKF	1	20	1
		8	96	0																2	24	1
		9	96	0																3	32	1
		10	96	0				Fig. 9g												4	32	1
	LPS	1	12	1																5	32	1
		2	16	1				TNF-α (ng/mL)					CTNT (ng/mL)							6	40	1
		3	16	1				Group	Sham	CLP	CLP+SKF		Group	Sham	CLP	CLP+SKF				7	56	1
		4	20	1				1	0.05731	2.08121	1.49053		1	0.02361	0.31968	0.21199				8	96	0
		5	24	1				2	0.04885	2.17552	1.28024		2	0.02712	0.32628	0.21374				9	96	0
		6	28	1				3	0.06692	2.08724	1.36025		3	0.02384	0.32808	0.17162				10	96	0
		7	28	1				4	0.05462	2.47595	1.73912		4	0.0274	0.33672	0.23947
		8	36	1				5	0.05126	2.05799	1.51929		5	0.02699	0.31164	0.20476
		9	40	1				6	0.04959	1.79471	1.49436		6	0.02625	0.37895	0.20936
		10	52	1				ave	0.0547585	2.1121	1.48063		ave	0.0258683	0.333558	0.20849
	LPS+10mg/kg SKF	1	20	1				se	0.00275905	0.089749	0.0640956		se	0.000695957	0.00970637	0.00889502
		2	36	1
		3	48	1
		4	96	0
		5	96	0				IFN-β (ng/mL)					CKMB (ng/mL)
		6	96	0				Group	Sham	CLP	CLP+SKF		Group	Sham	CLP	CLP+SKF
		7	96	0				1	0.01551	1.28866	0.843195		1	1.02156	5.60788	4.45754
		8	96	0				2	0.02351	1.3211	0.900306		2	1.18697	6.05952	4.66574
		9	96	0				3	0.02687	1.37927	0.814405		3	1.04716	5.89027	4.59454
		10	96	0				4	0.02573	1.39963	0.687513		4	1.02821	6.10988	4.13155
								5	0.02565	1.11097	0.958282		5	0.95433	6.07609	4.27408
								6	0.01792	1.42912	0.712148		6	1.04102	6.69056	3.79638
								ave	0.0225308	1.32146	0.819308		ave	1.04654	6.07237	4.31997
								se	0.00191746	0.0470551	0.0429426		se	0.0312061	0.17439	0.132366
	Fig. 9i
	Group		Time(h)	Status (1, death; 0, alive)
	Sham	1	96	0
		2	96	0
		3	96	0
		4	96	0
		5	96	0
		6	96	0
		7	96	0
		8	96	0
		9	96	0
		10	96	0
	CLP	1	4	1
		2	12	1
		3	12	1
		4	16	1
		5	16	1
		6	24	1
		7	28	1
		8	32	1
		9	40	1
		10	44	1
	CLP+SKF	1	8	1
		2	16	1
		3	28	1
		4	56	1
		5	96	0
		6	96	0
		7	96	0
		8	96	0
		9	96	0
		10	96	0

## Sheet: extend fig1
	extend Fig. 1a

[truncated: 10 more sheets: extend fig2, extend fig3, extend fig4, extend fig6, extend fig7, extend fig10, Supplementary Table 1, Supplementary Table 2, Supplementary Table 3, Supplementary Table 4]
